# Supplementary material for: Calcineurin subunit B is involved in shell regeneration in Haliotis diversicolor
Source: PeerJ. 2021 Jan 12;9:e10662. doi: 10.7717/peerj.10662 (PMC7810044; doi:10.7717/peerj.10662)
Supplement: Supplemental Information 4 — Raw data of the original notching parameters and analyzation the growth of shell in terms of shell length and area. [file peerj-09-10662-s004.xlsx]

## Sheet: Sheet1
% length of the regenerated shell
		Weeks after notching
Group/No.	1					2					3
	Cut	Regenerate	%regenerated length	mean	SD	Cut	Regenerate	%regenerated length	mean	SD	Cut	Regenerate	%regenerated length	mean	SD
CNB100	3.187	1.072	33.64	32.62	0.95	2.807	1.83	65.19	63.72	3.1	3.938	3.269	83.01	85.81	3.76
CNB100	3.235	1.027	31.75			3.634	2.392	65.82			2.882	2.596	90.08
CNB100	3.287	1.067	32.46			4.242	2.552	60.16			3.457	2.916	84.35
CNB200	3.64	1.091	29.97	26.81	3.17	4.183	3.176	75.93	90.07	12.94	3.612	4.509	124.83	111.18	16.26
CNB200	3.295	0.779	23.64			4.042	4.095	101.31			3.474	4.013	115.52
CNB200	2.783	0.746	26.82			2.429	2.258	92.96			3.585	3.341	93.19
Ctrl	4.452	1.102	24.75	26.24	21.19	4.033	2.525	62.61	65.19	4.46	3.615	2.813	77.81	68.2	9.57
Ctrl	2.736	1.317	48.14			3.064	1.709	70.34			3.271	1.919	58.67
Ctrl	3.717	0.217	5.84			2.325	1.456	62.62			4.264	2.904	68.11
% area of the regenerated shell
		Weeks after notching
Group/No.	1					2					3
	Cut	Regenerate	%regenerated area	mean	SD	Cut	Regenerate	%regenerated area	mean	SD	Cut	Regenerate	%regenerated area	mean	SD
CNB100	12.834	4.785	37.28	36.21	2.38	11.553	7.943	68.75	67.31	19.12	13.596	14.484	106.53	104.59	3.7
CNB100	12.556	4.205	33.49			15.411	13.201	85.66			24.157	25.827	106.91
CNB100	14.842	5.62	37.87			16.634	7.903	47.51			14.065	14.11	100.32
CNB200	12.822	3.287	25.64	23.82	1.7	18.035	17.496	97.01	102.79	5.33	12.438	16.825	135.27	114.89	21.13
CNB200	12.706	2.995	23.57			18.253	18.958	103.86			14.666	17.06	116.32
CNB200	13.455	2.995	22.26			11.745	12.627	107.51			14.224	13.24	93.08
Ctrl	18.524	4.502	24.3	22.96	14.85	15.266	9.429	61.76	65.49	3.47	14.666	17.06	116.32	81.99	30.42
Ctrl	15.618	5.794	37.1			12.646	8.359	66.1			12.1	7.067	58.4
Ctrl	17.469	1.308	7.49			20.943	14.368	68.61			12.179	8.678	71.25
